# Supplementary material for: Homologous Gold Nanoparticles and Nanoclusters Composites with Enhanced Surface Raman Scattering and Metal Fluorescence for Cancer Imaging
Source: Nanomaterials (Basel). 2018 Oct 11;8(10):819. doi: 10.3390/nano8100819 (PMC6215224; doi:10.3390/nano8100819)
Supplement: Supplementary file 1 [file nanomaterials-08-00819-s001.zip]

Archive with 1 entries (1 files):
- nanomaterials-367640-SI.pdf
